# Supplementary material for: N,N′-Bis(3-methylphenyl)-N,N′-dyphenylbenzidine Based Distributed Feedback Lasers with Holographically Fabricated Polymeric Resonators
Source: Polymers (Basel). 2021 Nov 6;13(21):3843. doi: 10.3390/polym13213843 (PMC8587923; doi:10.3390/polym13213843)
Supplement: Supplementary file 1 [file polymers-13-03843-s001.zip]

Archive with 1 entries (1 files):
- polymers-1421678-SI.pdf
